# Supplementary material for: Molecular Marker-Assisted Selection for Frost Tolerance in a Diallel Population of Potato
Source: Cells. 2023 Apr 23;12(9):1226. doi: 10.3390/cells12091226 (PMC10177059; doi:10.3390/cells12091226)
Supplement: Supplementary file 1 [file cells-12-01226-s001.zip]

Archive with 1 entries (1 files):
- cells-2244290-supplementary.pdf
